# Supplementary material for: A Selection of 14 Tetrameric Microsatellite Markers for Genetic Investigations in Fallow Deer (Dama dama)
Source: Animals (Basel). 2023 Jun 23;13(13):2083. doi: 10.3390/ani13132083 (PMC10339914; doi:10.3390/ani13132083)
Supplement: Supplementary file 1 [file animals-13-02083-s001.zip]

Archive with 1 entries (1 files):
- animals-2435056-supplementary.pdf
